# Supplementary material for: Do Physicians’ Attitudes towards Patient-Centered Communication Promote Physicians’ Intention and Behavior of Involving Patients in Medical Decisions?
Source: Int J Environ Res Public Health. 2020 Sep 2;17(17):6393. doi: 10.3390/ijerph17176393 (PMC7503802; doi:10.3390/ijerph17176393)
Supplement: Supplementary file 1 [file ijerph-17-06393-s001.zip]

Archive with 4 entries (4 files):
- ijerph-90665-si.xlsx
- Supplementary file1.pdf
- Supplementary file2.docx
- Supplementary file3.pdf
