# Supplementary material for: Do Physicians’ Attitudes towards Patient-Centered Communication Promote Physicians’ Intention and Behavior of Involving Patients in Medical Decisions?
Source: Int J Environ Res Public Health. 2020 Sep 2;17(17):6393. doi: 10.3390/ijerph17176393 (PMC7503802; doi:10.3390/ijerph17176393)
Supplement: Supplementary file 1 [file ijerph-17-06393-s001.zip › ijerph-90665-si.xlsx]

## Sheet: Sheet1
no	c1	c2	c3	c4	c5	s1	s2	s3	s4	s5	s6	O1	O2	age	gender	facility	professionaltitle	edu	income	yop	training	org	investigationtime
1	4	2	3	3	3	3	5	5	4	5	5	3	8	42	2	2	3	5	7	20	1	34	2020-01-09
2	5	1	1	2	2	2	5	5	2	5	5	3	10	45	1	2	2	5	10	26	1	34	2020-01-09
3	2	2	2	2	2	2	5	5	5	4	5	2	8	66	1	2	2	3	11	10	2	34	2020-01-09
4	5	1	2	2	2	2	5	5	2	5	5	3	10	55	1	2	2	5	4	19	1	34	2020-01-09
5	2	2	2	2	2	5	5	5	2	5	2	5	3	50	1	2	2	4	1	30	1	20	2020-01-09
6	3	1	1	2	4	5	6	2	6	1	6	2	8	38	1	2	1	3	3	3	1	20	2020-01-09
7	4	2	2	2	2	1	2	2	3	4	5	4	5	50	2	2	2	3	2	4	1	20	2020-01-09
8	5	1	1	1	1	1	2	2	2	5	2	4	9	33	1	2	1	4	2	19	1	20	2020-01-09
9	4	3	5	5	5	5	6	5	5	5	5	5	9	40	1	2	1	4	2	20	1	20	2020-01-09
10	5	1	2	2	2	6	2	2	2	5	5	5	9	43	1	2	1	5	1	12	1	20	2020-01-09
11	4	2	4	3	3	3	3	4	2	3	4	4	4	38	1	2	1	5	4	17	1	8	2020-01-09
12	2	2	2	2	2	2	3	2	2	4	4	5	9	37	1	2	1	3	2	18	1	8	2020-01-09
13	2	1	2	2	1	2	2	5	2	5	5	5	4	43	1	2	1	3	3	11	1	8	2020-01-09
14	4	2	2	2	2	2	2	5	1	5	5	4	9	48	1	2	2	4	6	10	1	8	2020-01-09
15	3	2	2	6	2	5	3	4	2	4	4	3	7	46	1	2	3	5	4	24	1	8	2020-01-09
16	3	2	3	2	3	4	5	3	2	3	3	2	7	53	1	2	1	3	3	20	1	25	2020-01-09
17	5	2	2	2	2	2	5	5	5	2	5	5	11	40	2	2	1	3	3	5	1	25	2020-01-09
18	5	1	1	1	1	1	1	1	6	3	3	5	8	42	1	2	1	5	4	17	1	25	2020-01-09
19	2	2	2	2	2	2	5	2	2	5	5	3	7	43	1	2	2	5	3	24	1	25	2020-01-09
20	5	3	5	2	2	5	5	2	5	5	5	5	11	57	1	2	1	3	3	27	1	25	2020-01-09
21	3	1	1	2	2	5	5	2	5	3	5	5	5	39	1	2	1	5	2	16	1	25	2020-01-09
22	2	2	1	2	1	1	2	5	5	2	2	3	9	47	1	2	1	3	2	5	1	25	2020-01-09
23	3	2	4	2	2	2	4	4	5	4	5	4	9	48	1	2	3	5	5	20	1	45	2020-01-09
24	2	2	4	2	2	2	5	5	5	3	5	4	1	46	1	2	2	5	3	25	1	45	2020-01-09
25	5	2	3	2	2	4	4	4	3	2	5	5	6	36	1	2	1	5	5	11	1	45	2020-01-09
26	1	1	3	2	1	3	3	5	2	5	3	4	4	41	1	2	2	5	6	20	1	45	2020-01-09
27	2	2	4	2	2	5	5	5	2	5	5	4	9	45	1	2	1	3	5	19	1	45	2020-01-09
28	2	2	2	2	2	2	2	5	5	2	5	5	3	47	2	2	2	4	6	29	1	45	2020-01-09
29	3	3	3	3	3	3	4	3	3	3	3	4	7	40	2	2	2	4	3	16	1	45	2020-01-09
30	2	1	4	5	1	5	6	5	5	5	6	3	8	29	1	2	1	5	5	6	1	45	2020-01-09
31	4	3	2	5	3	1	2	2	3	4	4	5	7	38	1	2	1	4	2	10	1	45	2020-01-09
32	1	2	1	1	1	5	5	4	5	5	5	5	9	35	1	2	1	4	1	12	1	45	2020-01-09
33	2	1	3	2	2	2	6	4	3	5	6	5	4	43	1	2	2	5	3	23	1	45	2020-01-09
34	2	2	2	2	2	3	5	3	4	4	5	4	10	42	1	2	1	4	3	22	1	45	2020-01-10
35	2	1	2	3	2	6	1	2	2	6	6	5	10	32	1	2	1	4	3	8	2	2	2020-01-08
36	5	2	3	5	2	2	5	5	5	4	4	5	10	38	1	2	1	5	4	12	1	2	2020-01-08
37	4	1	2	1	1	5	6	5	4	5	6	4	6	36	1	2	1	3	3	14	1	2	2020-01-08
38	2	3	3	2	2	3	4	4	5	5	5	3	4	48	1	2	2	4	5	20	1	2	2020-01-08
39	4	1	1	2	3	2	5	2	2	5	5	5	10	40	2	2	1	4	6	16	1	2	2020-01-08
40	2	3	1	3	4	5	4	3	1	5	3	5	7	42	1	2	1	4	3	19	2	5	2020-01-08
41	2	2	2	2	2	2	5	5	5	2	5	4	4	43	1	2	1	3	3	14	1	5	2020-01-08
42	2	2	2	2	2	2	5	2	2	2	2	5	7	26	2	2	1	4	3	4	1	5	2020-01-08
43	5	2	2	2	3	2	5	5	2	5	5	5	10	38	1	2	1	4	2	16	1	5	2020-01-08
44	5	2	2	2	1	2	5	4	2	3	3	5	9	44	2	2	1	3	3	14	1	5	2020-01-08
45	5	1	2	1	2	2	2	2	5	5	5	5	8	57	2	2	4	3	7	35	2	27	2020-01-08
46	2	2	2	2	2	3	3	4	3	5	5	5	7	48	2	2	2	4	2	22	1	27	2020-01-08
47	5	2	2	2	2	5	4	4	2	3	5	5	5	47	1	2	1	4	2	8	1	27	2020-01-08
48	4	1	3	2	2	2	4	5	3	4	5	5	3	48	1	2	2	4	6	4	1	27	2020-01-08
49	5	1	2	2	2	2	3	3	4	3	4	3	3	26	1	2	2	4	2	4	1	27	2020-01-08
50	2	1	1	1	1	2	5	4	5	5	2	4	2	45	1	2	1	4	2	12	1	88	2020-01-08
51	2	3	1	2	2	5	5	2	5	5	5	4	8	67	1	2	2	4	3	43	1	88	2020-01-08
52	5	2	2	2	5	2	5	2	5	5	5	2	8	51	1	2	1	3	2	7	1	88	2020-01-08
53	2	2	2	4	2	2	5	2	2	5	5	4	1	40	2	2	1	4	3	16	2	88	2020-01-08
54	4	1	1	2	1	1	5	5	5	3	4	3	11	27	2	2	1	4	4	6	1	88	2020-01-08
55	2	2	1	2	2	5	5	5	5	5	5	5	7	54	1	2	1	3	2	28	1	97	2020-01-08
56	1	2	2	2	2	5	4	4	2	3	3	3	6	46	1	2	1	3	4	25	1	97	2020-01-08
57	4	3	4	3	2	4	4	4	4	4	4	4	9	42	1	1	3	5	1	15	1	40	2019-12-31
58	5	2	4	1	2	2	5	5	5	5	6	3	6	43	1	1	2	4	5	19	1	40	2019-12-31
59	4	2	2	2	2	5	5	4	3	4	2	2	4	44	1	1	1	5	4	3	2	40	2019-12-31
60	2	2	2	2	2	5	2	2	3	3	2	5	7	45	1	1	2	4	3	25	1	40	2019-12-31
61	2	1	2	3	2	2	5	4	5	2	5	4	6	51	2	1	1	3	2	7	1	40	2019-12-31
62	3	1	3	1	2	5	3	4	4	5	5	5	9	53	1	1	3	5	5	30	1	40	2019-12-31
63	5	2	2	1	1	2	2	3	5	5	4	5	8	46	2	1	2	4	5	4	1	42	2019-12-30
64	2	2	2	2	2	5	6	5	5	5	5	4	7	44	1	1	2	5	6	25	1	42	2019-12-30
65	4	2	2	2	2	4	4	4	4	4	5	5	11	40	1	1	2	5	5	22	1	42	2019-12-30
66	4	2	3	2	2	2	4	2	3	2	4	4	3	52	1	1	3	4	6	27	1	42	2019-12-30
67	3	2	3	2	2	5	5	4	3	5	3	3	7	43	2	1	2	5	9	4	1	42	2019-12-30
68	4	1	2	3	2	2	5	5	3	3	4	5	9	48	1	1	3	5	5	27	1	42	2019-12-30
69	2	3	4	5	3	3	5	6	5	4	6	2	9	58	1	1	2	2	3	34	1	42	2019-12-30
70	3	1	1	1	1	2	4	4	4	2	3	4	9	53	2	1	2	5	4	12	1	42	2019-12-30
71	3	3	2	2	3	4	3	3	2	3	4	2	1	51	1	1	3	5	5	32	1	42	2019-12-30
72	5	1	1	2	5	5	2	5	2	2	2	4	3	50	1	1	3	5	5	20	1	42	2019-12-20
73	3	2	2	5	5	5	4	3	2	3	5	4	6	50	1	1	2	5	7	20	1	42	2019-12-31
74	5	1	1	2	2	2	5	4	4	3	3	4	4	54	2	2	3	5	4	31	1	42	2019-12-31
75	4	2	2	3	2	2	2	5	3	4	4	5	7	49	2	1	2	4	2	4	1	42	2019-12-31
76	2	3	1	2	4	5	3	4	1	5	5	2	11	50	1	1	1	5	5	20	1	42	2019-12-31
77	2	2	2	2	1	2	5	4	5	5	6	4	3	51	1	1	2	4	1	26	1	39	2019-12-30
78	2	1	2	3	3	5	3	5	3	5	4	3	8	48	2	1	1	4	11	27	2	39	2019-12-30
79	4	2	3	2	2	3	3	3	2	2	2	2	2	68	1	1	2	3	3	43	2	39	2019-12-31
80	1	1	2	2	3	2	3	4	3	3	5	4	8	47	1	1	2	3	3	17	1	39	2019-12-31
81	4	2	2	2	4	4	5	5	4	4	3	3	8	25	1	1	1	5	3	2	1	41	2019-12-30
82	4	2	5	1	3	5	5	5	5	5	5	3	9	35	2	1	1	5	3	5	1	41	2019-12-31
83	4	2	2	2	3	2	5	5	5	3	5	4	10	38	1	1	1	3	2	2	1	41	2019-12-31
84	3	1	2	2	2	2	2	5	2	2	2	5	9	44	1	1	3	5	3	24	1	41	2019-12-31
85	6	1	1	1	1	3	3	6	3	4	4	5	10	46	2	1	1	4	7	12	1	41	2019-12-31
86	3	1	3	3	2	5	6	5	2	3	5	5	8	47	1	2	2	4	3	26	1	31	09/01/2020
87	2	1	1	3	1	2	2	3	4	5	5	2	9	41	1	2	1	4	3	18	1	31	09/01/2020
88	4	1	2	3	2	4	4	5	5	3	3	5	9	40	2	2	2	5	4	6	1	31	09/01/2020
89	4	2	2	3	2	2	3	4	5	5	4	4	1	51	2	2	1	3	2	19	1	31	09/01/2020
90	3	1	2	2	2	1	5	4	4	2	5	5	10	28	1	2	1	4	2	3	1	26	09/01/2020
91	2	1	1	2	2	5	1	2	2	2	2	5	10	49	1	2	3	4	3	30	1	26	09/01/2020
92	3	1	2	2	2	3	5	5	5	5	4	5	10	30	2	2	1	4	4	3	1	26	09/01/2020
93	4	1	2	2	2	6	5	2	3	5	5	2	2	46	1	2	1	3	4	13	1	26	09/01/2020
94	4	2	3	2	3	2	3	4	4	3	4	3	4	35	1	2	1	5	4	9	1	33	09/01/2020
95	4	2	1	2	1	5	5	4	4	5	5	5	6	31	2	2	1	5	4	8	1	33	09/01/2020
96	5	1	2	1	1	4	3	3	3	2	4	3	7	42	1	2	1	5	2	19	1	33	09/01/2020
97	2	1	2	2	2	2	4	3	3	3	4	5	9	45	2	2	2	4	4	11	1	33	09/01/2020
98	2	1	2	2	2	3	2	4	2	2	2	5	10	43	1	2	2	4	3	23	1	33	09/01/2020
99	6	1	1	1	1	1	6	2	6	2	1	4	1	40	2	2	1	4	2	2	1	33	09/01/2020
100	5	2	2	2	2	5	5	3	5	5	5	5	3	45	1	2	2	3	4	26	1	33	07/01/2020
101	2	1	2	2	1	6	5	4	3	5	4	4	6	45	1	2	1	3	5	23	1	52	09/01/2020
102	2	1	1	4	1	5	5	5	2	3	5	5	10	38	1	2	1	3	4	5	1	52	09/01/2020
103	3	2	2	2	3	2	2	3	4	3	4	5	10	40	2	2	1	4	3	16	1	52	09/01/2020
104	1	1	2	1	1	3	4	4	3	3	4	5	9	27	1	2	1	4	4	7	1	35	09/01/2020
105	2	2	3	2	3	5	4	4	3	4	5	4	2	38	1	2	1	3	2	2	2	35	09/01/2020
106	4	2	2	3	2	2	4	3	4	4	4	4	9	46	1	2	2	5	3	25	1	35	09/01/2020
107	5	3	4	4	2	4	4	4	4	5	4	5	9	55	1	2	3	4	5	39	2	35	09/01/2020
108	5	2	5	2	2	3	2	5	2	4	3	3	6	48	1	2	3	4	3	24	2	35	09/01/2020
109	2	1	1	5	2	2	5	5	4	4	4	5	4	50	1	2	1	3	3	30	2	35	09/01/2020
110	6	2	1	2	2	6	5	5	5	5	4	4	9	27	2	2	1	3	2	9	2	35	09/01/2020
111	3	2	2	2	2	1	5	5	4	2	3	4	4	45	2	2	1	3	2	26	1	98	09/01/2020
112	3	1	1	2	2	2	5	4	4	3	4	5	10	44	1	2	2	5	5	18	1	98	09/01/2020
113	2	2	1	3	1	2	4	4	5	3	5	5	9	25	1	2	1	4	1	1	1	98	09/01/2020
114	2	2	1	2	2	1	2	2	2	2	2	5	2	50	1	2	1	4	3	25	1	98	09/01/2020
115	4	2	3	3	3	3	5	5	4	5	5	3	8	42	2	2	3	5	7	20	1	34	09/01/2020
116	6	1	2	3	2	5	5	3	4	5	6	4	6	56	2	1	2	5	5	30	1	94	2020-06-01
117	2	1	1	2	1	6	6	2	3	3	3	5	10	47	2	1	3	5	11	28	1	94	2020-06-01
118	4	2	3	3	3	4	3	4	5	5	6	5	7	48	2	1	2	3	5	12	1	94	2020-06-01
119	5	1	2	1	2	5	4	2	2	3	6	4	2	48	1	1	3	5	2	4	1	94	2020-06-01
120	1	1	2	2	1	2	5	5	4	4	5	5	6	42	1	1	2	5	6	11	1	94	2020-06-01
121	5	1	2	1	1	4	5	5	3	4	5	5	8	32	2	1	1	5	6	3	1	94	2020-06-01
122	1	2	5	1	1	5	6	5	2	4	3	5	8	65	2	1	1	3	4	44	1	94	2020-06-01
123	4	3	4	3	3	3	4	5	4	4	5	2	3	43	2	1	2	5	5	5	1	94	2020-07-01
124	2	2	2	2	2	2	5	5	3	3	4	5	6	40	1	1	2	5	3	10	1	94	2020-07-01
125	2	1	2	2	1	3	3	4	4	5	5	5	8	68	1	1	1	3	3	45	1	94	2020-07-01
126	3	1	2	2	2	2	6	4	4	3	4	4	3	44	2	1	2	5	4		1	94	2020-10-01
127	2	2	2	2	2	2	5	4	2	3	3	3	11	46	1	1	1	4	5	7	1	1	2020-06-01
128	4	2	4	2	2	4	4	5	3	4	4	5	4	37	1	1	2	5	6	17	1	1	2020-06-01
129	2	1	2	5	1	5	4	5	4	3	4	5	9	31	2	1	1	5	3	4	2	1	2020-06-01
130	2	2	3	1	2	2	4	4	4	4	3	5	4	50	1	1	3	4	5	27	1	32	2020-06-01
131	5	1	1	2	1	1	5	5	1	2	2	5	10	36	1	1	2	4	3	13	1	32	2020-06-01
132	2	1	2	1	1	6	5	2	5	4	3	4	8	48	1	1	2	5	3	6	1	94	2020-06-01
133	3	2	4	3	3	4	4	4	4	4	4	5	10	47	2	1	3	5	11	28	1	94	2020-06-01
134	5	2	2	4	2	5	4	4	3	4	5	5	7	34	2	1	1	5	4	4	1	94	2020-06-01
135	4	1	2	2	2	5	5	5	3	5	4	4	9	36	2	1	2	5	5	11	1	94	2020-06-01
136	2	2	2	2	2	4	4	3	2	2	2	4	9	59	2	1	3	5	4	27	1	94	2020-06-01
137	2	1	2	2	2	2	5	5	3	3	5	2	1	59	2	1	2	4	2	27	2	94	2020-06-01
138	5	3	3	2	3	4	4	4	3	5	4	4	8	46	2	1	1	4	3	27	1	93	2020-06-01
139	5	3	3	3	3	3	4	4	4	4	4	5	5	45	2	1	2	4	6	11	1	44	2020-06-01
140	2	2	3	4	2	4	5	5	3	5	5	5	7	40	2	1	2	5	5	16	2	44	2020-06-01
141	4	2	4	4	2	4	5	5	4	5	5	4	9	43	1	1	2	5	5	20	2	44	2020-06-01
142	3	1	1	2	1	1	1	1	2	2	3	5	7	36	1	1	2	5	3	11	1	44	2020-06-01
143	3	2	2	2	2	4	5	4	5	5	5	4	8	57	2	1	3	5	4	36	1	44	2020-06-01
144	2	1	3	1	2	2	5	6	2	2	6	4	7	45	2	1	2	5	4	27	1	44	2020-06-01
145	3	1	1	3	2	1	4	4	4	3	4	5	10	47	2	1	2	4	3	23	1	44	2020-06-01
146	3	2	2	3	2	5	5	5	5	5	5	4	4	52	1	1	3	5	11	15	2	44	2020-06-01
147	3	2	3	3	2	4	5	5	2	4	4	5	6	50	2	1	3	5	8	10	1	44	2020-06-01
148	4	2	1	3	2	5	5	4	3	3	3	5	4	45	1	1	1	4	4	11	1	44	2020-06-01
149	2	1	2	1	1	5	6	5	3	4	4	5	9	47	2	1	2	5	3	28	1	44	2020-07-01
150	3	2	2	2	1	3	3	3	4	3	4	5	7	59	1	1	2	4	11	21	1	44	2020-07-01
151	4	2	2	3	2	5	5	4	3	4	3	5	8	62	1	1	3	4	4	40	2	44	2020-07-01
152	4	2	2	2	1	6	5	5	6	5	4	3	3	42	1	1	2	5	5	14	1	43	2020-06-01
153	4	1	2	2	2	2	6	5	4	5	5	5	9	51	2	1	3	5	11	4	1	43	2020-06-01
154	3	3	4	3	3	4	4	4	3	4	4	3	8	59	1	1	3	5	7	36	1	43	2020-06-01
155	2	1	1	1	1	1	4	2	1	2	5	5	11	44	2	1	3	5	3	20	1	43	2020-06-01
156	2	1	1	1	1	5	4	4	3	5	6	5	7	38	2	1	2	5	4	4	2	43	2020-06-01
157	1	1	1	1	1	5	6	4	1	2	2	5	9	45	2	1	3	5	5	9	1	43	2020-06-01
158	3	2	5	2	1	5	5	5	4	6	5	4	2	47	1	1	3	5	5	12	1	43	2020-06-01
159	5	1	2	2	2	5	5	5	3	6	5	4	9	40	1	1	2	5	4	17	1	43	2020-06-01
160	2	1	2	2	2	5	5	4	5	5	4	4	3	50	1	1	3	5	3	22	1	43	2020-07-01
161	4	2	3	3	3	3	3	3	3	3	3	5	9	41	1	1	1	3	3	20	1	43	2020-07-01
162	5	6	4	2	2	1	4	1	2	2	2	2	3	53	1	2	1	3	3	14	1	99	2020-08-01
163	4	2	3	4	3	3	5	4	5	5	5	4	9	37	2	2	1	5	3	3	1	99	2020-08-01
164	6	1	1	4	2	2	5	5	5	5	5	4	5	35	1	2	1	4	2	8	1	99	2020-08-01
165	3	3	3	3	3	2	4	3	3	4	3	5	4	29	1	2	1	4	2	3	1	100	2020-08-01
166	2	1	2	2	2	2	2	2	2	4	3	4	9	36	1	2	2	5	3	9	2	100	2020-08-01
167	2	1	1	2	2	4	5	3	2	3	3	5	6	40	1	2	1	4	3	14	1	100	2020-08-01
168	4	3	4	5	2	6	4	4	6	5	4	4	6	45	1	2	1	4	3	26	1	100	2020-08-01
169	4	3	3	2	3	3	5	4	4	3	6	4	3	57	1	2	1	3	3	13	1	100	2020-08-01
170	4	1	2	2	2	3	3	5	3	3	6	5	5	32	2	2	1	4	2	3	1	15	2020-09-01
171	5	2	5	5	5	5	6	5	5	5	5	2	9	58	1	2	2	4	6	41	1	15	2020-09-01
172	6	1	1	2	2	1	6	2	5	2	6	2	2	32	1	2	1	5	4	9	1	17	2020-09-01
173	5	1	1	2	2	4	2	6	5	3	4	5	6	25	2	2	1	4	3	3	2	17	2020-09-01
174	2	1	1	2	1	1	1	2	4	5	5	5	9	27	2	2	1	5	3	7	1	17	2020-09-01
175	3	1	1	1	1	2	1	2	1	1	1	5	11	24	2	2	1	4	4	1	1	17	2020-09-01
176	1	2	5	6	2	5	6	5	5	6	5	2	6	60	2	2	1	4	2	5	1	14	2020-09-01
177	4	2	2	2	2	1	3	5	5	3	5	3	6	33	2	2	2	5	4	12	1	14	2020-09-01
178	4	2	2	3	2	5	5	5	5	3	5	3	9	26	2	2	1	4	4	3	2	14	2020-10-01
179	2	3	3	2	4	2	3	2	3	4	3	5	2	51	1	2	1	4	3	7	1	18	2020-08-01
180	4	3	1	2	4	1	3	4	2	3	2	4	2	44	1	2	1	4	2	8	1	18	2020-08-01
181	4	2	3	3	2	5	5	3	4	4	4	5	6	43	1	2	1	4	4	18	1	18	2020-08-01
182	2	2	2	2	2	5	5	5	2	2	5	5	7	25	1	2	1	4	3	2	1	18	2020-08-01
183	2	2	2	5	5	2	5	5	3	5	5	5	5	33	1	2	1	4	2	11	1	18	2020-08-01
184	2	2	2	2	2	5	5	4	4	5	6	5	4	34	1	2	2	5	3	11	1	18	2020-08-01
185	4	2	3	4	2	5	5	5	3	5	5	4	6	34	1	2	1	4	3	9	1	18	2020-08-01
186	3	2	1	2	2	3	3	5	3	5	4	4	10	47	1	2	2	4	4	25	1	18	2020-08-01
187	5	1	1	2	2	3	6	6	5	3	5	4	4	48	1	2	2	4	4	23	1	18	2020-08-01
188	5	1	2	2	2	1	2	2	5	4	3	5	8	34	1	2	1	5	6	10	1	16	2020-08-01
189	4	1	3	4	1	5	5	5	3	5	5	4	9	41	1	2	1	4	2	10	1	16	2020-08-01
190	1	1	1	2	1	4	3	2	2	3	3	5	10	24	2	2	1	4	3	4	1	16	2020-08-01
191	5	2	2	5	2	5	2	5	3	5	5	5	4	29	1	2	1	5	2	7	1	16	2020-08-01
192	4	2	2	2	2	5	5	2	2	5	3	5	3	45	1	2	2	4	4	15	1	16	2020-08-01
193	2	2	2	3	3	4	5	5	3	4	5	3	7	43	2	1	2	5	2	15	1	21	2020-01-13
194	3	1	2	2	3	3	4	3	3	5	4	5	7	39	2	1	2	5	3	14	2	21	2020-01-13
195	3	2	4	2	3	5	5	5	5	3	2	4	5	39	2	1	2	5	3	14	2	21	2020-01-13
196	4	1	1	1	1	1	2	5	4	2	5	5	9	48	2	1	3	5	2	26	2	21	2020-01-13
197	2	2	2	2	2	2	3	4	5	5	5	3	9	43	2	1	2	5	6	18	1	21	2020-01-14
198	2	2	2	2	2	2	2	2	3	5	2	4	8	59	1	2	1	1	1	23	1	54	2020-01-13
199	6	3	4	2	2	2	5	5	4	5	4	3	3	65	1	2	1	4	2	16	1	54	2020-01-13
200	2	1	2	3	2	1	5	5	3	4	5	5	5	23	1	2	1	4	5	2	1	101	2020-01-13
201	4	1	2	3	2	2	3	5	2	2	4	5	4	31	1	2	1	5	3	10	1	101	2020-01-13
202	5	1	2	2	2	5	5	5	5	5	4	4	4	31	1	2	1	4	2	9	1	101	2020-01-13
203	4	1	2	2	2	5	5	4	6	5	6	4	2	44	1	2	1	5	2	22	1	101	2020-01-13
204	5	5	3	1	2	5	5	3	5	5	6	4	8	53	2	2	2	4	2	20	1	101	2020-01-13
205	2	2	2	2	2	2	5	2	2	3	3	5	9	30	2	2	1	4	1	9	1	101	2020-01-13
206	4	1	2	3	1	3	3	4	4	5	5	4	2	31	2	2	1	5	6	6	1	101	2020-01-13
207	3	2	4	5	2	3	4	3	5	5	5	4	3	39	1	2	1	5	3	11	1	92	2020-01-13
208	3	2	4	5	4	6	4	4	5	5	5	5	5	30	1	2	1	4	2	5	1	92	2020-01-13
209	4	3	4	3	3	4	5	5	5	5	4	4	10	50	1	1	1	3	1	32	1	48	2020-01-13
210	5	1	2	2	2	1	6	5	5	2	5	4	4	42	2	1	1	3	2	9	2	48	2020-01-13
211	4	1	1	1	1	5	6	2	2	2	4	5	9	43	2	1	2	5	6	18	1	49	2020-01-13
212	5	1	1	1	1	6	6	5	2	2	1	5	6	35	2	1	1	5	4	10	1	49	2020-01-13
213	2	2	2	2	2	3	5	5	5	5	5	5	10	48	1	1	2	4	5	16	1	49	2020-01-13
214	5	1	1	1	1	5	3	4	2	2	5	3	7	35	1	1	1	5	3	9	2	49	2020-01-13
215	1	1	2	5	5	1	6	3	2	5	2	5	9	50	2	1	3	5	3	28	1	49	2020-01-13
216	4	2	3	4	3	3	5	5	4	5	6	4	5	30	1	1	1	4	3	6	2	49	2020-01-13
217	3	1	2	2	3	4	4	5	2	4	4	5	10	50	2	1	2	4	4	29	1	49	2020-01-13
218	2	1	2	3	3	4	5	2	4	4	3	3	5	43	1	2	1	4	3	18	1	49	2020-01-13
219	3	2	3	3	3	3	5	5	3	4	5	4	5	40	1	1	2	5	7	15	2	49	2020-01-13
220	2	1	2	1	1	5	5	5	5	6	6	4	7	43	1	2	1	4	3	22	1	19	2020-01-13
221	2	2	2	2	2	2	5	4	4	3	4	5	9	40	1	2	1	4	3	14	1	19	2020-01-13
222	4	2	2	3	2	2	5	4	2	2	3	3	5	44	1	2	1	3	3	7	1	19	2020-01-13
223	1	1	1	5	1	5	6	6	1	6	5	2	3	36	1	2	1	5	6	14	1	19	2020-01-13
224	4	1	2	2	1	6	5	5	4	3	2	5	9	33	1	2	1	4	4	11	1	37	2020-01-13
225	4	1	1	2	2	1	1	1	6	2	5	2	4	35	1	2	1	4	3	14	1	37	2020-01-13
226	2	2	2	2	3	5	5	3	2	2	6	2	1	31	1	2	1	4	4	9	1	37	2020-01-13
227	5	2	1	5	2	2	5	5	5	5	6	5	7	31	1	2	1	4	2	7	3	37	2020-01-13
228	3	5	4	5	5	4	5	2	5	5	4	4	9	53	1	2	1	3	2	26	1	7	2020-01-13
229	2	1	1	4	1	5	5	5	4	5	5	3	10	39	2	2	1	4	5	20	1	7	2020-01-13
230	4	2	4	3	2	5	5	4	4	4	4	5	10	39	2	2	1	4	1	5	1	7	2020-01-13
231	5	2	2	2	2	6	1	5	2	1	4	2	2	45	1	2	2	5	4	22	1	7	2020-01-13
232	2	2	2	2	2	5	5	5	5	5	5	4	4	46	1	2	3	4	3	26	1	7	2020-01-13
233	2	1	1	2	1	2	2	4	5	5	2	5	8	31	1	2	1	4	3	7	1	7	2020-01-13
234	5	5	5	5	5	5	6	5	5	6	5	2	8	46	1	2	1	4	3	15	2	53	2020-01-13
235	6	6	6	5	5	5	5	5	5	5	4	4	3	33	1	2	1	4	2	4	1	53	2020-01-13
236	3	1	1	5	1	5	1	5	4	5	2	2	3	36	1	2	1	3	3	8	1	53	2020-01-13
237	3	1	1	5	1	5	1	5	4	5	3	5	3	28	1	2	1	4	1	3	1	53	2020-01-13
238	4	2	5	5	2	5	5	5	5	5	3	5	6	26	1	2	1	3	3	7	2	53	2020-01-13
239	2	3	2	3	4	5	4	3	2	2	4	5	7	28	1	2	1	4	1	3	1	53	2020-01-13
240	5	2	2	3	5	2	5	4	5	5	5	3	7	32	1	2	1	4	2	15	2	53	2020-01-13
241	2	1	2	2	2	2	4	2	2	3	5	4	9	42	1	2	1	4	3	17	1	89	2020-01-13
242	2	5	5	2	2	5	5	5	5	5	5	5	2	39	1	2	1	4	4	11	1	89	2020-01-13
243	4	1	1	2	3	3	5	5	1	4	1	5	3	39	1	2	2	5	3	13	1	89	2020-01-13
244	2	1	1	2	1	2	3	2	2	2	2	5	7	36	2	2	1	4	5	12	1	89	2020-01-13
245	4	1	2	2	1	2	3	4	5	5	5	3	6	58	1	2	1	2	3	20	1	89	2020-01-13
246	4	2	2	3	2	5	5	5	5	3	5	5	5	26	2	2	1	4	2	7	1	89	2020-01-13
247	2	2	2	3	2	3	4	3	4	4	4	4	6	43	1	2	2	4	3	20	2	89	2020-01-13
248	4	1	1	2	1	6	6	4	4	6	6	2	2	32	1	2	1	4	3	8	1	89	2020-01-13
249	3	2	2	1	1	4	5	4	3	4	5	2	3	37	2	2	1	4	3	11	1	89	2020-01-13
250	3	1	1	1	1	6	6	3	3	6	5	5	11	27	1	2	1	4	6	4	1	89	2020-01-13
251	2	5	5	2	2	5	5	5	5	5	5	5	5	30	1	2	1	4	3	8	1	89	2020-01-13
252	4	2	2	2	2	3	5	5	3	5	5	5	5	29	1	2	1	4	3	8	1	89	2020-01-13
253	2	3	1	1	6	1	5	5	2	2	5	2	3	56	1	2	3	4	3	18	1	89	2020-01-13
254	2	2	2	4	5	3	3	4	4	3	4	3	11	39	2	2	1	4	8	12	1	89	2020-01-13
255	6	1	1	1	1	1	1	4	6	6	2	3	10	32	1	2	1	4	2	6	1	89	2020-01-13
256	4	5	5	4	2	3	2	4	3	3	3	3	1	34	1	2	1	4	3	11	1	89	2020-01-13
257	4	2	2	2	2	5	2	2	5	3	5	4	3	31	2	2	1	4	2	3	1	89	2020-01-13
258	2	5	2	2	1	5	5	2	5	5	5	4	2	33	1	2	1	3	5	14	1	89	2020-01-13
259	2	1	2	2	2	2	5	4	5	5	5	5	9	29	2	2	1	4	3	11	1	89	2020-01-13
260	2	1	2	2	1	5	6	2	2	5	5	3	6	26	1	2	1	4	5	3	3	89	2020-01-13
261	3	2	2	2	5	5	3	3	3	5	4	2	2	30	1	2	1	4	2	5	1	89	2020-01-13
262	4	3	3	2	2	4	3	4	4	4	4	4	4	28	1	2	1	5	3	9	1	9	2020-01-13
263	4	2	2	1	2	5	5	5	5	5	5	5	9	28	1	2	1	4	4	2	1	9	2020-01-13
264	3	2	2	2	2	3	2	2	2	2	2	5	2	35	2	2	1	5	2	11	1	9	2020-01-13
265	5	2	2	2	5	5	2	2	2	4	5	5	5	53	1	2	1	4	2	29	2	9	2020-01-13
266	2	2	2	2	2	2	5	2	5	5	5	3	3	38	1	2	3	3	4	4	1	78	2020-01-13
267	5	3	4	3	4	6	2	3	2	2	3	4	5	26	2	2	1	4	8	1	2	78	2020-01-13
268	3	2	2	4	2	2	4	4	5	2	4	5	3	43	1	2	1	3	3	22	2	78	2020-01-13
269	2	2	2	2	5	2	5	5	2	5	5	2	6	43	1	2	1	4	2	20	1	95	2020-01-13
270	2	2	2	2	3	5	5	4	5	5	5	2	2	42	1	2	1	4	2	15	2	95	2020-01-13
271	2	1	1	2	2	2	5	5	6	5	5	2	3	45	1	2	1	4	5	22	1	74	2020-01-13
272	3	2	2	3	2	1	2	2	3	3	3	5	6	44	1	2	2	4	3	23	1	74	2020-01-13
273	4	1	1	1	1	3	5	3	5	5	6	2	1	50	1	2	3	4	5	21	1	74	2020-01-13
274	3	2	2	3	1	5	3	4	4	2	2	3	7	43	1	2	1	3	4	22	1	74	2020-01-13
275	4	2	2	2	3	5	4	5	4	4	5	4	7	33	1	2	1	4	3	10	1	74	2020-01-13
276	5	1	1	1	1	1	5	5	5	5	2	4	6	42	1	2	2	4	4	14	1	74	2020-01-13
277	2	2	2	2	2	2	5	2	5	2	5	3	7	30	2	2	1	3	2	2	1	74	2020-01-13
278	3	2	3	3	3	2	5	3	3	4	4	2	1	32	1	2	1	4	2	4	2	74	2020-01-13
279	3	2	2	2	3	3	5	5	5	5	5	5	9	25	2	2	1	4	3	4	1	74	2020-01-13
280	3	2	2	2	2	5	5	5	5	5	5	5	9	50	1	2	1	2	4	12	2	74	2020-01-13
281	2	3	3	2	3	3	5	4	4	5	4	5	6	44	1	2	1	4	3	9	1	74	2020-01-13
280	4	2	2	5	2	5	2	2	2	5	5	4	1	55	1	2	1	4	3	25	1	29	2020-01-13
283	2	1	2	1	1	1	6	6	6	6	6	5	9	33	1	2	1	4	3	10	1	29	2020-01-13
284	4	2	2	2	3	4	5	4	4	3	5	4	2	26	1	2	1	4	5	3	1	29	2020-01-13
285	5	1	2	1	1	5	4	5	5	3	4	5	8	41	2	2	1	4	3	12	1	29	2020-01-13
286	4	2	4	3	2	3	4	4	4	4	5	5	8	32	1	2	1	4	2	9	1	29	2020-01-13
287	4	2	2	4	2	4	2	2	2	2	4	5	8	27	1	2	1	4	3	5	1	29	2020-01-13
288	4	2	2	4	1	4	4	4	5	3	3	4	3	52	1	2	2	3	4	15	1	29	2020-01-13
289	5	2	2	2	2	2	2	2	2	2	2	5	9	52	1	2	2	4	4	30	1	29	2020-01-13
290	4	2	3	5	2	5	5	5	4	5	5	5	9	39	1	2	1	4	3	7	1	29	2020-01-13
291	3	2	2	3	1	2	5	5	5	3	5	5	8	47	1	2	1	4		11	1	29	2020-01-13
292	3	1	2	2	3	5	6	5	5	5	4	4	2	51	1	2	2	4	3	30	1	29	2020-01-14
293	1	1	1	1	2	2	2	2	2	5	2	4	5	44	2	2	1	4	4	17	1	29	2020-01-14
294	3	2	2	2	3	2	5	2	4	5	4	5	10	45	1	2	1	4	3	15	1	29	2020-01-14
295	4	1	1	1	3	3	3	3	3	4	5	4	3	36	2	2	1	5	3	14	1	29	2020-01-14
296	4	2	2	2	2	2	3	4	4	4	5	5	3	46	1	2	2	4	5	25	1	29	2020-01-14
297	5	1	1	3	1	1	6	2	2	1	6	5	10	30	1	2	1	4	3	4	1	29	2020-01-14
298	2	2	2	4	2	2	5	4	5	2	4	4	6	49	1	2	2	3	5	21	1	102	2020-01-13
299	2	2	2	2	2	4	2	4	4	5	4	5	2	43	1	2	1	4	4	5	2	59	2020-01-19
300	3	1	1	2	2	5	2	5	5	5	4	5	1	37	1	2	2	4	4	13	1	58	2020-01-19
301	3	3	2	3	3	3	4	3	3	3	3	5	3	42	2	2	1	5	5	10	1	82	2019-12-25
302	4	2	1	1	1	1	4	3	3	3	3	4	6	41	1	2	1	5	2	21	1	82	2019-12-25
303	2	2	2	2	2	5	5	5	2	3	3	5	7	74	1	1	3	4	4	52	2	82	2019-12-25
304	4	3	3	2	4	5	5	4	4	5	4	4	8	45	1	2	1	4	4	24	1	82	2019-12-25
305	4	2	2	2	2	4	4	4	4	4	4	4	6	39	1	2	1	5	7	6	1	82	2019-12-25
306	4	2	4	3	3	4	4	4	4	4	4	3	6	45	1	2	2	4	4	26	1	82	2019-12-31
307	4	2	2	2	2	3	5	5	5	5	5	2	9	57	1	2	2	4	5	41	1	82	2020-01-03
308	2	1	2	2	3	5	6	4	1	2	6	3	6	36	1	2	1	5	3	7	1	85	2019-12-26
309	4	2	2	1	3	4	6	5	5	3	5	4	3	46	1	2	2	4	6	27	1	85	2019-12-26
310	4	2	2	4	2	5	5	5	5	5	2	4	4	46	1	2	2	4	6	26	1	85	2019-12-26
311	3	2	3	2	2	5	5	3	2	2	2	5	9	28	2	2	1	5	5	2	1	85	2019-12-26
312	4	2	3	2	2	5	3	4	4	4	3	5	9	44	1	2	1	3	5	26	1	85	2019-12-26
313	2	1	1	1	1	6	6	5	5	6	5	5	10	47	1	2	1	4	9	27	1	85	2019-12-26
314	2	1	4	1	3	5	6	5	2	5	5	3	6	46	1	2	2	5	9	26	1	85	2019-12-26
315	3	2	3	2	2	5	5	3	4	4	5	2	4	43	1	2	2	4	6	26	1	90	2019-12-26
316	2	2	2	2	2	5	5	5	3	3	2	5	8	50	1	2	2	4	9	30	2	90	2019-12-26
317	2	2	2	2	2	2	5	2	2	2	3	5	9	42	1	2	2	5	5	18	1	90	2019-12-26
319	4	2	2	4	3	4	4	4	4	2	5	5	7	50	1	2	2	4	3	27	1	76	2019-12-25
320	3	2	2	2	2	2	2	2	5	2	4	5	10	40	1	2	1	5	3	4	1	76	2019-12-25
321	4	3	3	3	3	5	5	5	3	5	4	4	5	44	2	1	1	4	9	16	2	76	2019-12-25
322	2	2	2	2	2	2	6	2	2	5	5	3	9	43	1	1	1	5	4	12	1	76	2019-12-25
323	3	2	3	2	2	3	4	4	4	3	5	5	7	44	1	2	1	4	3	8	3	76	2019-12-25
324	3	2	2	3	2	2	4	2	4	4	5	5	4	45	1	2	2	5	6	24	1	76	2019-12-25
325	3	2	2	2	2	5	3	4	3	5	5	3	9	46	1	2	2	5	7	24	1	76	2019-12-25
326	4	2	2	3	3	4	4	3	4	4	4	5	6	66	1	1	2	5	3	40	2	76	2019-12-25
327	3	1	1	2	1	1	2	2	6	3	3	5	10	50	1	2	3	5	5	30	1	76	2019-12-25
328	4	2	3	2	2	5	6	6	6	6	6	3	6	44	1	2	1	5	6	25	3	13	2019-12-25
329	2	1	2	3	2	6	5	4	3	5	5	5	5	44	1	2	1	4	2	19	2	13	2019-12-25
330	2	1	2	2	1	6	5	5	5	5	5	5	7	41	1	2	1	5	4	16	1	13	2019-12-25
331	2	1	2	3	2	6	5	4	3	4	4	5	7	44	1	2	2	5	8	22	2	13	2019-12-25
332	4	3	4	2	3	3	5	4	3	3	3	4	6	47	2	2	2	3	3	16	2	13	2019-12-25
333	4	3	2	2	1	3	5	3	2	5	5	5	4	41	2	2	1	4	6	7	2	13	2019-12-26
334	2	1	1	1	1	1	1	2	1	1	2	5	8	47	1	2	1	4	5	23	2	13	2019-12-26
335	2	1	1	3	1	6	6	4	6	2	5	4	9	44	1	2	1	5	5	24	2	13	2019-12-26
336	4	2	3	2	3	4	4	5	5	5	6	4	5	47	2	2	2	4	4	15	2	13	2019-12-26
337	5	2	2	4	4	2	5	5	5	5	5	5	6	48	1	2	1	4	4	25	2	13	2019-12-26
338	2	1	2	3	2	5	4	4	4	4	4	4	4	47	1	2	2	5	9	24	2	13	2020-01-03
339	3	2	2	2	1	5	5	5	3	5	4	5	7	44	1	2	1	4	7	20	2	13	2020-01-03
340	1	1	2	2	1	4	5	4	4	3	4	5	6	48	2	2	2	4	10	25	2	13	2020-01-03
341	5	1	1	5	1	5	5	5	5	6	5	5	6	43	2	1	3	6	4	14	1	62	2019-12-13
342	4	3	4	3	3	4	5	4	5	4	3	5	7	69	1	1	4	5	7	43	2	62	2019-12-13
343	5	3	4	2	4	5	5	5	4	4	5	5	2	38	2	1	2	6	6	11	1	62	2019-12-13
344	2	1	2	2	1	4	3	4	4	3	2	5	5	38	2	1	2	6	5	9	1	62	2019-12-13
345	5	3	4	2	5	3	5	5	5	4	3	3	6	41	2	1	2	6	6	14	3	62	2019-12-13
346	3	2	2	2	2	4	4	3	4	3	3	5	7	47	2	1	4	6	9	24	1	62	2019-12-13
347	5	3	3	5	3	4	4	5	4	4	4	3	4	66	2	1	3	5	1	43	2	62	2019-12-23
348	4	3	3	2	2	3	3	3	3	3	3	4	3	58	2	1	3	5	11	37	2	62	2019-12-20
349	2	1	1	1	1	1	2	2	2	4	3	4	4	53	2	1	3	5	11	33	2	62
350	1	1	1	2	2	3	1	4	1	1	1	3	2	65	2	1	2	4	2	37	3	62
351	2	3	3	3	3	5	5	5	3	4	4	3	7	43	2	1	2	5	6	13	1	70
352	3	1	2	2	2	4	5	4	3	6	5	4	6	32	2	1	1	5	5	4	1	70
353	2	2	2	3	2	5	5	5	2	5	3	3	6	51	2	1	3	5	4	29	2	70
354	2	1	2	1	1	3	5	5	5	3	4	5	6	36	2	1	2	5	8	11	1	70
355	3	1	2	2	2	4	5	4	3	6	5	4	2	29	2	1	1	5	4	4	1	70	2019-12-16
356	4	3	4	3	3	4	4	4	4	4	4	5	6	51	2	1	2	5	6	17	1	70
357	3	2	2	3	1	3	5	3	2	4	3	5	9	32	2	1	2	5	10	1	2	70	2019-12-16
358	2	2	2	3	2	2	5	5	4	5	5	4	5	47	1	1	1	5	5	23	1	70	2019-12-17
359	4	2	4	2	3	2	5	2	3	5	3	3	6	47	2	1	3	5	5	26	2	70	2019-12-19
360	5	2	5	1	1	4	2	4	4	3	5	3	9	38	2	1	2	5	5	5	1	70	2019-12-19
361	3	2	3	2	3	3	2	3	3	3	4	5	10	41	2	1	2	5	6	18	1	70
362	1	2	2	2	2	3	5	2	4	5	4	5	9	39	1	1	2	5	4	11	1	84
363	2	2	2	2	2	5	4	4	4	3	3	4	7	39	2	1	2	6	5	10	1	84
364	4	2	5	2	2	5	5	4	3	5	5	4	2	68	2	1	4	5	8	46	1	84	2019-12-18
365	5	5	5	4	4	5	5	5	5	5	5	4	10	65	1	1	3	5	2	42	1	84
366	4	3	4	2	2	5	5	5	4	5	5	2	2	63	2	1	3	5	5	39	3	84	2019-12-18
367	2	1	1	1	1	3	3	6	2	2	2	5	11	48	2	1	3	5	5	18	1	84	2019-12-18
368	3	2	2	2	2	5	5	4	3	3	4	4	3	36	2	1	2	6	7	11	1	84	2019-12-18
369	4	2	2	3	2	3	3	3	3	5	5	5	9		1	1	3	5	7	28	1	84	2019-12-20
370	1	1	1	2	2	2	5	3	2	2	4	5	3	38	2	1	2	6	10	16	1	84	2019-12-18
371	5	3	4	4	3	4	4	5	4	5	4	5	9	40	1	1	2	6	5	10	1	84	2019-12-19
372	4	2	2	2	2	5	5	3	4	4	3	5	9	34	2	1	2	5	6	10	1	84	2019-12-19
373	3	2	3	2	2	4	3	5	4	3	4	5	9	33	2	1	2	5	11	8	1	84	2019-12-19
374	2	1	1	2	2	5	5	5	2	2	3	5	8	54	1	1	4	5	3	32	1	84	2019-12-27
375	2	1	2	1	1	3	5	2	5	5	5	5	8	48	2	1	3	5	5	25	1	84	2019-12-27
376	4	2	2	2	2	5	6	4	3	4	5	4	8	35	2	1	2	5	6	8	1	84	2019-12-27
377	2	2	4	3	3	3	3	4	3	6	4	4	4	60	1	1	4	5	5	32	3	84
378	4	2	3	4	2	2	3	4	5	2	3	3	6	46	1	2	2	5	6	21	1	50	2019-12-26
379	5	2	2	2	2	3	2	2	3	2	2	5	11	44	1	2	2	4	6	20	1	50	2019-12-26
380	5	2	2	1	1	5	2	5	4	5	5	3	9	41	1	2	2	5	6	18	1	50	2019-12-26
381	2	2	2	4	5	6	4	3	4	4	5	5	8	57	1	2	2	4	8	38	1	50	2019-12-26
382	2	2	2	3	4	5	3	2	4	4	5	5	8	45	1	2	1	3	4	21	1	51	2019-12-26
383	4	2	1	3	3	2	5	6	6	5	5	5	8	52	1	2	2	4	6	22	1	50	2019-12-26
384	4	2	3	3	3	3	2	5	2	2	4	5	9	46	2	2	2	5	6	28	1	51	2020-01-04
385	2	1	1	2	1	6	3	2	3	3	2	4	9	45	2	2	1	4	7	28	1	50	2020-01-04
386	3	2	1	2	3	4	3	4	5	4	4	4	6	44	2	2	2	5	5	14	1	36	2019-12-25
387	5	1	4	1	1	2	6	5	5	5	4	4	10	53	1	1	2	3	3	24	1	36	2019-12-25
388	3	2	1	4	5	5	4	3	4	4	3	2	8	58	1	2	2	3	4	33	1	36	2019-12-25
389	4	2	2	2	2	2	2	3	4	5	5	5	7	49	1	2	2	3	3	20	1	36	2019-12-25
390	2	2	2	2	2	3	3	3	3	4	4	4	4	40	1	2	1	4	3	8	3	36	2019-12-25
391	4	2	2	2	2	6	5	4	3	5	4	5	5	46	1	2	1	5	5	27	1	36	2019-12-25
392	3	2	1	1	3	6	3	3	3	5	2	4	2	44	2	2	1	5	2	20	1	36	2019-12-25
393	4	1	1	2	1	1	1	2	1	3	5	3	9	40	1	2	1	4	2	6	1	36	2019-12-25
394	5	1	2	3	5	3	3	5	3	5	5	5	10	55	2	2	2	3	4	32	1	36	2019-12-25
395	5	1	2	3	5	2	2	5	2	5	5	5	8	48	1	2	1	3	4	28	1	36	2019-12-25
396	1	1	2	2	2	6	5	5	5	4	3	5	10	45	2	2	1	4	4	26	1	36	2019-12-25
397	4	2	4	2	2	4	5	4	5	3	2	5	10	57	1	1	2	3	3	31	1	73	2019-12-26
398	2	2	4	2	2	5	5	5	4	4	5	5	6	48	1	1	2	3	10	26	2	73	2019-12-26
399	4	1	2	2	2	2	2	5	5	2	4	3	11	40	1	2	2	5	6	14	1	73	2019-12-26
400	2	1	1	2	1	2	2	2	2	2	2	4	10	55	1	1	2	4	4	30	1	83	2019-01-16
401	2	2	2	1	2	1	2	4	5	4	3	5	5	47	1	1	1	4	3	13	1	83	2019-01-16
402	6	1	2	2	1	4	5	4	5	4	3	5	6	33	1	2	1	5	3	10	1	83	2019-01-16
403	5	2	4	2	2	3	4	4	4	3	4	4	7	34	1	2	1	4	3	8	1	55	2019-01-15
404	5	5	5	5	5	6	6	6	2	5	5	5	5	44	1	2	2	5	5	20	1	55	2019-01-15
405	2	2	3	3	3	2	4	4	4	3	4	5	4	47	2	2	2	5	5	16	1	55	2019-01-15
406	2	2	2	1	5	2	5	5	3	2	5	4	1	36	1	2	1	5	3	3	1	60	2019-01-14
407	3	1	1	3	1	1	5	3	4	4	5	5	5	44	1	2	1	3	2	24	1	60	2019-01-14
408	2	2	2	2	2	2	2	4	3	3	4	5	9	48	2	2	1	3	3	28	1	60	2019-01-14
409	2	2	2	5	5	2	2	5	5	5	5	2	5	54	2	2	2	3	2	4	1	46	2019-01-13
410	2	2	2	2	2	2	5	2	2	3	3	5	6	40	1	2	1	4	4	7	1	46	2019-01-13
411	5	4	5	4	3	3	4	4	3	6	5	4	6	48	1	2	2	3	3	20	1	46	2019-01-13
412	4	2	2	2	2	4	4	2	5	4	4	3	6	36	1	2	1	4	3	8	2	47	2019-01-13
413	4	2	2	4	2	5	5	5	5	5	5	3	6	41	1	2	1	4	3	22	1	46	2019-01-13
414	3	2	2	3	4	3	5	3	4	5	4	5	9	60	1	2	2	3	6	35	2	46	2019-01-13
415	3	4	2	2	2	5	3	3	2	4	4	2	2	69	1	2	2	2	6	46	2	46	2019-01-13
416	3	2	3	3	3	4	5	5	5	5	5	4	4	58	1	2	2	3	3	14	2	47	2019-01-13
417	2	2	2	2	2	4	3	3	3	3	3	4	8	56	1	2	1	2	2	8	1	47	2019-01-13
418	3	2	3	2	5	3	3	3	4	4	4	4	5	56	1	2	2	3	3	31	1	47	2019-01-13
419	4	2	2	2	2	2	4	5	4	3	2	5	8	42	1	2	2	4	3	19	1	10	2019-01-15
420	3	2	2	2	2	5	5	3	3	4	5	5	8	50	1	2	2	4	1	31	1	10	2019-01-15
421	2	1	1	2	1	2	2	5	4	4	4	4	3	29	1	2	1	5	2	7	1	10	2019-01-15
422	2	1	1	3	1	5	5	6	6	4	6	5	11	30	1	2	1	4	1	8	1	10	2019-01-15
423	2	1	1	1	1	1	6	2	2	2	5	5	10	37	2	2	1	4	2	10	1	12	2019-01-15
424	2	2	2	3	2	6	5	3	4	3	6	5	2	27	1	2	1	5	5	5	1	10	2019-01-16
425	2	1	1	4	1	2	5	5	5	5	4	4	9	53	1	2	2	4	3	30	1	10	2019-01-16
426	3	2	2	3	3	4	4	4	4	3	4	4	4	30	2	2	1	4	2	2	1	10	2019-01-16
427	3	3	3	3	3	3	4	4	4	5	4	3	7	33	1	2	1	4	5	3	1	10	2019-01-16
428	1	1	1	1	1	1	4	5	2	4	4	5	9	48	2	2	2	5	3	5	1	10	2019-01-16
429	5	2	2	3	2	3	3	3	4	4	4	5	7	47	1	2	1	3	2	9	1	12	2019-01-15
430	2	1	2	1	2	5	5	5	5	5	5	4	10	48	2	2	1	3	2	25	1	12	2019-01-15
431	2	2	2	2	2	1	4	4	2	2	2	4	2	59	1	2	2	3	5	8	2	12	2019-01-15
432	2	2	2	2	2	1	5	5	2	2	2	4	2	33	1	2	1	3	1	4	1	12	2019-01-15
433	2	2	2	2	2	4	2	4	2	5	5	3	2	52	1	2	2	4	3	10	1	11	2019-01-15
434	3	3	3	4	5	5	5	3	4	5	4	5	7	50	1	2	2	3	3	9	1	11	2019-01-15
435	3	3	2	2	2	5	3	5	4	4	2	5	6	47	2	1	2	4	3	9	1	11	2019-01-15
436	5	1	1	1	2	6	5	5	2	5	6	5	3	47	2	2	1	4	3	25	1	11	2019-01-15
437	2	3	2	2	2	5	5	5	5	5	5	2	3	36	2	2	2	4	4	5	1	96	2019-01-14
438	2	2	2	1	2	4	4	4	4	4	3	5	5	34	1	2	1	4	2	11	1	96	2019-01-14
439	5	2	5	2	2	5	5	5	5	5	5	4	4	51	1	2	2	4	4	22	1	96	2019-01-14
440	2	2	2	2	2	3	3	3	3	3	4	4	8	43	1	2	1	4	2	1	1	96	2019-01-14
441	2	1	2	3	2	4	5	3	2	2	5	2	2	46	1	2	2	5	4	17	1	96	2019-01-14
442	2	2	2	2	3	2	2	2	5	2	2	4	2	46	2	2	1	5	5	25	1	96	2019-01-14
443	2	1	1	2	1	3	5	5	6	5	6	4	3	48	1	1	2	3	5	24	1	57	2019-01-16
444	2	2	2	2	2	2	5	5	5	5	5	4	9	49	1	2	1	3	2	22	1	57	2019-01-16
445	2	2	2	2	2	2	2	5	2	3	5	5	5	43	2	1	2	4	4	20	1	57	2019-01-16
446	3	3	3	3	3	4	5	5	4	3	4	5	9	37	2	1	2	5	4	6	1	57	2019-01-16
447	2	1	2	2	1	5	6	5	5	6	6	4	4	49	2	2	1	3	2	29	1	80	2019-01-15
448	5	2	2	5	4	5	3	5	3	4	4	2	2	41	1	2	1	3	2	20	1	80	2019-01-15
449	2	2	2	2	5	5	5	5	3	5	5	2	2	48	1	2	2	3	3	29	1	80	2019-01-15
450	5	2	2	5	4	5	3	5	3	4	4	2	2	46	1	2	1	3	2	24	1	80	2019-01-15
451	2	2	2	2	2	2	2	3	2	2	5	5	4	48	2	2	2	4	3	3	1	28	2019-01-15
452	2	2	2	2	2	1	2	3	2	2	4	4	4	40	2	2	2	5	3	5	1	28	2019-01-15
453	4	1	2	1	1	6	4	6	6	3	4	4	4	49	1	2	2	4	2	29	1	28	2019-01-15
454	5	5	4	2	2	3	3	5	5	5	5	4	2	52	1	2	2	4	3	29	1	28	2019-01-15
455	6	3	3	3	3	3	5	6	5	5	5	4	6	49	1	2	1	3	3	31	2	30	2019-01-15
456	5	3	4	2	2	4	5	4	5	4	4	4	9	37	1	1	1	5	3	14	1	75	2019-01-15
457	3	2	2	1	2	3	3	3	3	2	3	4	3	43	2	2	2	5	5	8	1	61	2019-01-14
458	1	2	1	2	1	2	2	5	4	2	2	3	8	50	2	2	1	3	3	6	1	61	2019-01-14
459	5	2	2	2	2	5	5	5	5	5	5	2	5	52	2	2	2	3	2	20	1	61	2019-01-14
460	1	2	1	1	1	1	2	2	2	3	6	4	2	42	1	2	1	4	3	18	1	61	2019-01-14
461	2	2	2	3	2	5	3	5	2	5	5	4	9	50	2	2	1	4	3	3	2	61	2019-01-14
462	3	2	2	2	3	5	4	3	3	5	4	4	8	48	1	2	2	5	5	28	1	61	2019-01-14
463	1	1	2	3	2	5	5	4	4	4	5	4	1	39	1	2	1	3	2	4	1	61	2019-01-14
464	2	2	2	2	2	3	3	3	3	4	3	2	2	36	1	2	1	2	4	3	1	61	2019-01-14
467	2	2	2	2	2	2	2	5	2	5	2	4	3	49	1	2	2	3	5	16	1	61	2019-01-14
468	2	2	2	4	5	5	2	5	5	2	2	5	9	45	2	2	1	4	2	4	1	61	2019-01-14
469	4	2	2	4	2	2	5	5	2	5	5	5	10	33	1	2	1	4	3	5	1	61	2019-01-14
470	3	2	3	3	3	3	4	4	4	4	3	3	6	40	1	2	2	5	2	11	2	61	2019-01-14
471	3	1	3	1	1	6	6	3	3	6	6	2	5	52	1	2	3	5	3	30	1	22	2019-01-14
472	4	2	2	3	1	2	2	2	3	3	2	4	3	39	1	2	1	5	1	11	1	22	2019-01-14
473	6	1	1	2	2	2	1	2	3	2	3	3	5	42	1	2	1	4	2	12	1	22	2019-01-14
474	4	2	2	2	2	2	3	3	3	2	2	5	4	50	2	2	3	5	3	24	1	22	2019-01-14
475	1	2	2	2	1	4	5	4	5	5	5	2	1	45	1	2	1	4	2	8	1	22	2019-01-14
476	2	2	2	2	3	5	4	5	5	5	5	3	7	51	1	2	2	3	2	35	1	22	2019-01-14
477	4	2	2	2	2	2	5	5	4	5	5	3	5	50	2	2	2	4	3	26	1	22	2019-01-14
478	4	2	2	2	2	2	5	5	4	5	5	5	4	43	2	2	2	5	3	17	1	22	2019-01-14
479	4	2	2	2	2	2	5	5	4	5	5	5	4	51	2	2	2	3	5	27	1	22	2019-01-14
480	3	1	3	1	1	6	6	3	3	6	6	2	5	47	1	2	3	5	3	24	1	22	2019-01-14
481	4	2	2	2	2	2	4	4	4	3	3	5	4	32	1	2	2	5	2	7	1	22	2019-01-14
482	5	2	1	2	2	2	5	5	5	2	2	5	9	46	1	2	1	5	3	20	1	22	2019-01-14
483	6	3	4	2	2	4	3	3	4	5	4	5	8	50	2	2	1	4	10	29	1	87	2019-01-13
484	2	1	1	3	4	2	3	4	5	6	6	2	2	51	2	2	2	4	5	29	2	87	2019-01-13
485	1	1	2	4	2	6	6	5	5	6	6	5	9	36	1	2	1	5	5	14	1	87	2019-01-13
486	2	2	2	1	1	3	4	4	3	3	3	5	9	46	1	2	2	5	4	20	1	86	2019-01-13
487	5	2	2	2	2	5	5	5	5	5	5	3	8	49	1	2	1	4	2	10	1	86	2019-01-13
488	2	2	2	3	2	5	3	5	3	5	3	5	10	45	1	2	1	4	3	24	1	86	2019-01-13
489	2	1	5	6	6	4	4	4	5	6	5	3	10	51	1	2	2	5	3	28	1	86	2019-01-13
490	4	2	2	3	3	2	4	4	4	4	4	3	8	43	1	2	2	5	5	22	1	3	2019-01-13
491	3	1	1	2	2	5	4	5	5	5	5	5	7	48	1	2	2	3	5	25	1	3	2019-01-13
492	1	5	2	2	2	5	5	5	5	5	4	4	9	50	2	2	1	3	3	30	1	3	2019-01-13
493	2	2	3	2	3	5	4	5	4	4	4	5	6	39	1	2	1	5	4	14	1	3	2019-01-13
494	2	2	2	2	3	2	2	3	5	5	5	4	9	58	1	2	2	3	3	29	1	3	2019-01-13
495	1	1	1	2	3	3	2	2	5	1	3	2	11	50	1	2	2	3	3	31	1	3	2019-01-13
496	5	4	4	2	5	5	6	6	5	5	5	2	2	55	1	2	2	4	3	30	1	4	2019-01-13
497	4	1	1	2	2	5	5	5	4	5	5	4	2	47	2	2	2	4	3	25	1	4	2019-01-13
498	5	2	3	2	2	3	5	3	3	2	3	5	9	50	2	2	1	3	1	22	1	4	2019-01-13
499	4	2	4	2	2	5	5	4	3	3	4	5	9	55	1	2	2	3	3	10	1	91	2019-01-16
500	2	2	2	2	2	3	5	2	2	5	5	4	4	36	1	2	1	4	3	5	1	91	2019-01-16
501	3	2	2	2	4	2	5	4	4	3	4	5	8	54	1	2	1	4	3	20	1	91	2019-01-16
502	4	2	2	2	2	3	3	3	3	2	3	5	10	44	2	2	1	4	2	16	2	91	2019-01-16
503	6	1	1	5	1	5	2	5	5	5	5	5	9	39	1	2	1	4	2	6	1	91	2019-01-16
504	3	2	3	2	1	5	4	4	5	5	5	4	6	54	1	2	1	3	2	28	1	91	2019-01-16
505	2	1	2	2	2	5	5	5	2	5	5	5	2	45	1	2	1	4	2	20	1	91	2019-01-16
506	3	2	3	2	1	5	4	4	5	5	5	4	6	50	2	2	1	4	4	30	1	91	2019-01-16
507	2	2	2	1	2	5	5	4	5	2	4	5	9	42	1	2	2	5	7	10	1	56	2019-01-17
508	2	2	3	4	3	5	5	3	3	5	4	4	7	48	1	2	2	5	3	10	1	56	2019-01-17
509	3	2	2	2	2	3	3	4	4	4	3	4	7	49	1	2	1	4	3	24	2	56	2019-01-17
510	1	1	1	1	1	1	4	4	4	4	4	2	7	48	1	2	1	4	3	25	1	56	2019-01-17
511	4	1	1	2	1	2	4	5	3	3	4	4	4	51	2	2	2	4	4	17	1	56	2019-01-17
512	4	2	2	3	2	3	4	5	3	3	4	5	9	50	2	2	1	4	1	16	1	56	2019-01-17
513	4	2	2	3	2	3	4	5	3	3	4	5	9	25	2	2	1	3	2	2	1	56	2019-01-17
514	4	1	1	3	2	1	2	3	4	3	3	4	6	38	1	2	1	3	2	18	1	56	2019-01-17
515	4	4	4	4	4	2	5	4	4	3	3	5	4	48	1	2	1	3	2	26	1	38	2020-12-25
516	5	1	2	2	2	5	5	5	2	4	5	4	9	45	1	2	2	5	2	24	1	38	2020-12-25
517	3	4	4	4	2	5	3	3	2	2	2	4	3	47	1	2	1	4	3	20	1	38	2020-12-25
518	2	2	1	2	1	3	5	5	2	4	5	3	10	45	2	2	2	4	4	24	1	38	2020-12-25
519	1	1	2	3	2	2	5	4	5	5	5	5	7	43	1	2	1	5	2	23	1	38	2020-12-25
520	2	2	3	3	3	3	2	2	3	3	3	4	7	39	1	2	2	5	3	10	1	38	2020-12-25
521	4	2	2	3	2	4	2	4	4	4	4	4	9	45	1	2	2	5	3	27	2	38	2020-12-25
524	3	2	3	4	2	3	5	3	5	2	5	4	6	48	2	2		5	4	19	1	38	2020-12-26
525	3	2	3	4	2	3	5	3	5	2	5	4	9	47	1	2	1	5	4	21	1	38	2020-12-26
526	4	3	3	4	3	3	3	4	3	4	3	5	7	46	2	2	2	5	3	29	3	38	2020-12-26
527	2	5	1	1	2	5	4	4	3	4	2	2	1	56	1	2	2	3	4	21	2	79	2020-12-25
528	1	1	6	1	1	6	6	6	5	5	3	1	6	43	1	2	1	4	4	24	1	79	2020-12-25
529	2	2	2	2	2	2	2	2	2	2	2	4	3	48	1	2	1	3	4	7	1	79	2020-12-26
530	2	1	1	2	2	5	5	3	2	6	5	4	9	43	1	2	2	4	4	21	2	79	2020-12-27
531	5	1	2	2	2	5	5	4	4	5	5	4	8	40	1	1	2	5	5	12	1	68	2020-12-17
532	6	2	3	3	3	4	5	5	4	3	5	3	5	32	2	1	2	6	7	6	1	68	2020-12-17
533	4	3	3	3	3	3	3	3	3	4	4	3	7	39	2	1	2	6	6	12	1	68	2020-12-17
534	3	2	2	2	1	2	5	4	2	5	6	5	8	31	2	1	1	5	4	1	1	68	2020-12-17
535	4	1	4	3	2	4	5	6	3	2	4	3	6	38	2	1	2	5	11	15	1	68	2020-12-17
536	4	2	2	2	2	5	5	5	5	5	5	5	10	32	2	1	2	5	9	11	1	68	2020-12-17
537	4	2	2	2	2	3	5	3	2	5	4	4	3	37	2	1	2	5	3	14	1	68	2020-12-17
538	4	1	1	4	1	5	6	5	3	5	4	5	8	41	2	1	2	5	3	11	1	68	2020-12-17
539	2	2	2	2	2	2	5	2	3	5	5	2	4	68	2	1	3	5	7	45	2	68	2020-12-17
540	2	2	2	2	2	3	5	5	5	5	5	5	4	40	1	2	1	5	5	10	1	68	2020-12-17
541	2	2	2	2	2	3	5	5	5	5	5	5	3	45	2	1	1	4	5	12	1	68	2020-12-17
542	4	3	4	2	2	3	4	3	2	4	4	5	5	44	2	1	2	5	9	13	1	68	2020-12-17
544	4	2	2	2	2	4	5	5	5	5	5	5	9	29	2	1	1	5	3	1	1	68	2020-12-17
545	4	2	2	5	2	5	2	5	5	5	4	3	9	41	2	1	2	5	4	16	2	68	2020-12-17
546	3	2	2	2	2	3	3	5	3	3	3	5	4	28	2	1	1	5	4	2	1	68	2020-12-17
547	3	2	3	2	3	4	4	4	3	3	4	4	7	59	2	1	3	5	6	23	1	81	2020-12-13
548	4	3	3	2	1	4	2	4	4	3	3	3	7	47	2	1	3	5	11	2	2	81	2020-12-13
549	4	2	2	2	2	5	3	3	2	2	2	5	9	43	2	1	2	5	7	24	1	81	2020-12-13
550	1	1	2	2	2	5	5	3	2	5	5	5	8		2	1	3	5	6	14	2	81	2020-12-13
551	2	2	2	2	2	2	2	2	2	2	2	5	10	37	2	1	3	6	8	12	1	81	2020-12-13
552	4	3	3	3	2	4	3	4	3	4	4	5	8	47	2	1	3	5	5	11	1	81	2020-12-13
553	2	3	4	3	3	5	3	5	3	3	3	3	7	37	1	1	1	5	11	7	1	81	2020-12-13
554	4	2	2	2	2	5	4	4	3	4	4	4	9	32	2	1	1	6	5	4	1	81	2020-12-13
555	3	2	3	3	3	4	4	4	3	4	4	5	8	58	1	1	4	5	11	14	2	81	2020-12-13
556	2	2	4	2	4	4	5	3	2	3	5	5	2	28	1	1	1	5	6	1	2	81	2020-12-13
557	2	1	2	2	3	3	2	3	3	3	3	5	6	36	1	1	1	5	3	6	1	81	2020-12-13
558	2	2	2	2	3	4	5	4	4	4	4	3	8	30	2	1	1	6	6	2	1	81	2020-12-13
559	2	1	1	1	1	2	5	4	3	5	4	3	9	38	2	1	2	5	10	11	2	71
560	3	2	2	2	2	4	4	5	4	5	5	5	6	42	2	1	1	5	11	3	1	71
561	5	1	2	2	2	4	3	2	2	5	2	5	8	42	2	1	2	5	6	20	1	71
562	2	1	1	2	2	3	5	3	2	4	4	3	9	38	1	1	1	5	7	6	1	71
563	4	2	2	2	1	2	3	4	3	4	4	5	8	29	2	1	1	5	8	1	1	71
564	2	2	2	2	2	4	4	4	4	4	4	5	6	47	2	1	2	5	10	6	1	71
565	4	2	3	3	5	5	5	5	5	5	4	5	9	45	1	1	2	5	4	27	1	71
566	5	2	5	4	2	3	4	4	4	5	4	3	9	27	2	1	1	5	3	1	1	71
567	3	1	2	1	1	6	6	2	1	3	5	2	3	43	1	1	2	5	6	17	1	65
568	5	2	4	3	3	4	4	5	5	5	5	2	3	52	2	1	2	5	6	30	1	65
569	3	1	2	3	3	3	5	4	3	4	5	5	10	36	1	1	2	5	11	11	1	65
570	5	2	2	1	3	5	5	4	4	5	5	5	6	45	1	1	1	4	5	20	2	65
571	2	1	2	2	2	1	3	2	5	3	3	5	10	38	2	1	2	5	6	15	1	65
572	4	2	3	3	2	2	4	5	4	4	4	3	8	36	1	1	2	5	5	12	1	65
573	6	1	4	1	1	5	5	4	5	4	6	5	6	45	1	1	2	5	5	23	1	65
574	3	3	3	2	3	5	3	4	2	5	3	4	3	63	2	1	3	4	5	25	1	65
575	5	1	1	1	1	5	1	2	1	1	4	5	9	33	1	1	1	5	4	7	1	65
576	4	2	3	2	2	5	5	6	4	5	5	4	4	52	2	1	2	5		30	1	65
577	5	3	4	3	3	4	5	5	5	5	5	4	1	52	2	1	3	5		29	1	65
578	5	3	4	3	3	4	5	5	5	5	5	4	7	66	2	1	4	5		37	1	65
579	3	1	1	1	3	3	4	5	4	4	4	5	4	54	2	1	1	4	11	29	2	72
580	6	2	2	2	5	2	6	4	5	5	5	5	6	53	2	1	3	5	1	8	2	72
581	5	3	4	1	2	5	5	5	5	5	3	4	10	62	2	1	3	4	7	11	2	67
582	2	2	2	2	2	5	5	5	4	5	5	5	4	56	2	1	3	5	3	11	1	67
583	4	1	1	2	2	5	2	4	2	3	4	5	7	42	1	1	2	4	2	20	2	67
584	1	1	2	3	4	6	6	5	3	5	6	5	9	39	2	1	2	5	3	8	1	66
585	5	1	1	2	2	2	2	4	2	2	4	3	6	35	2	1	2	5	11	11	1	63
630	1	1	2	2	2	2	3	2	3	3	4	2	10	50	1	1	1	4	6	21	1	73	2019-12-26
631	4	3	3	1	1	2	5	3	3	5	5	5	9	43	2	2	2	5	7	11	2	73	2020-01-03
s1	3	1	1	1	1	6	5	4	2	3	5	5		71	1	1	3	5	7	41	1	72
s2	5	2	2	3	3	3	5	5	4	3	5	4		48	2	1	2	4	5	25	1	72
s3	4	2	3	2	2	3	3	3	3	4	4	5		49	2	1	1	4	4	21	1	69
s4	2	2	2	1	1	2	6	6	2	1	5	5		38	2	1	2	5	10	10	2	69
s5	3	2	2	2	2	5	5	4	5	5	5	3		39	1	1	2	5	4	16	1	67
s6	5	3	2	2	5	5	5	4	4	5	5	2		67	1	1	2	5	4	16	1	67
s7	2	2	2	4	4	5	4	5	2	2	4	1		72	1	1	2	4	4	21	2	6
s8	2	2	2	2	2	3	2	3	2	1	3	4		55	1	1	3	5	5	8	2	6
s9	3	2	3	3	2	5	5	2	3	5	4	4		50	1	1	3	5	4	25	1	6
s10	5	2	2	2	2	4	5	3	4	4	5	3		31	1	1	1	4	3	9	2	64
s11	3	1	2	3	2	3	2	4	2	2	4	5		34	1	1	1	5	4	11	1	64
s12	3	3	3	3	2	4	4	4	4	4	4	3		69	2	1	3	4	2	54	1	64
s13	4	2	3	2	5	6	6	5	4	6	6	5		66	2	1	3	5	3	42	3	64
s14	4	2	2	5	2	5	5	5	4	5	5	5		38	2	1	1	5	5	5	1	66
s15	1	1	1	1	1	6	3	6	4	3	6	5		54	2	1	2	5	6	24	1	66
s16	2	2	3	2	2	5	2	5	5	5	5	5		40	2	1	2	4	6	4	2	66
s17	3	3	3	3	3	3	3	3	3	4	4	4		57	2	1	4	5		35	2	66
s18	5	4	3	2	3	4	4	4	4	4	4	4		37	2	1	2	5	10	12	2	63
s19	3	3	3	4	3	4	4	4	3	4	3	5		42	1	1	2	5	6	12	1	63
s20	3	3	3	3	3	5	4	4	4	4	4	3		32	2	1	1	5	9	8	3	63
s21	5	1	3	2	1	5	5	5	5	3	5	4		43	2	1	2	5	11	20	2	63
s22	2	1	2	2	2	5	5	5	3	5	5	4		36	1	1	2	5	10	10	2	63
s23	4	2	2	2	2	4	3	3	3	4	4	2		59	1	1	3	5	7	36	3	63
s24	4	3	3	3	3	5	4	4	3	4	4	5		48	2	1	3	5	7	24	1	63
s25	4	3	3	3	3	4	4	4	4	4	4	5		39	2	1	2	5	11	10	1	63
s26	4	2	2	2	2	5	4	5	4	4	5	5		40	2	1	2	5	10	15	1	63
586	4	3	3	2	3	3	4	4	5	5	4	4	4	40	1	2	1	4	4	11	1	77	13/1/2020
587	1	1	1	1	2	1	2	2	1	2	5	5	7	45	1	2	2	4	4	11	1	77	15/1/2020
588	3	2	2	3	3	4	5	4	3	5	4	4	2	49	1	2	1	3	2	25	1	31	13/1/2020
589	4	2	3	2	3	5	5	5	4	5	4	4	2	50	1	2	2	5	3	24	1	31	13/1/2020
590	2	2	3	2	4	4	5	4	4	3	4	5	2	39	1	2	1	4	2	14	2	23	14/1/2020
591	5	1	1	5	2	2	5	3	5	5	5	5	6	32	1	2	1	4	4	10	2	23	14/1/2020
592	5	1	2	2	2	2	3	3	3	3	4	5	10	46	1	2	2	4	4	29	1	23	14/1/2020
593	2	2	2	2	2	2	3	2	2	2	5	4	6	42	1	2	3	5	4	22	1	23	14/1/2020
594	6	1	1	2	2	5	5	5	2	2	2	5	3	40	1	2	1	5	2	22	1	23	14/1/2020
595	4	1	1	5	2	5	5	2	4	5	5	3	6	37	1	2	1	5	2	14	1	24	15/1/2020
